# Supplementary material for: Identification of microRNA profile specific to cancer stem-like cells directly isolated from human larynx cancer specimens
Source: BMC Cancer. 2016 Nov 5;16:853. doi: 10.1186/s12885-016-2863-3 (PMC5097853; doi:10.1186/s12885-016-2863-3)
Supplement: Additional file 1: — Data Set Entire set of top differentially expressed miRNAs is given in Additional Data Set. For each miRNA probe, fold change and p value information is provided. (XLSX 30 kb) [file 12885_2016_2863_MOESM1_ESM.xlsx]

## Sheet: top_features_p01_fold1.4
ProbeName	SystematicName	ttest (paired)	ave fold (+/-)
A_25_P00010836	hsa-miR-197-3p	0.000700825	4.97559
A_25_P00010835	hsa-miR-197-3p	0.000449256	4.93903
A_25_P00012730	hsa-miR-574-3p	0.00226424	4.82125
A_25_P00014895	hsa-miR-574-3p	0.00128669	4.74965
A_25_P00012991	hsa-miR-885-5p	0.000209989	4.05466
A_25_P00014914	hsa-miR-885-5p	0.00032763	3.93552
A_25_P00012462	hsa-miR-483-3p	8.73435e-05	3.81928
A_25_P00015233	hsa-miR-1281	2.96278e-05	3.79036
A_25_P00010262	hsa-miR-328	0.00012397	3.72603
A_25_P00015729	hsa-miR-4254	0.00069617	3.69775
A_25_P00015733	hsa-miR-4290	0.000249135	3.69114
A_25_P00015728	hsa-miR-4254	0.000496746	3.64436
A_25_P00010263	hsa-miR-328	8.39575e-05	3.63412
A_25_P00011965	hsa-miR-766-3p	0.000469404	3.60469
A_25_P00015273	hsa-miR-1825	1.51862e-05	3.5016
A_25_P00012461	hsa-miR-483-3p	5.10529e-05	3.38875
A_25_P00010361	hsa-miR-485-3p	0.000390994	3.38873
A_25_P00015594	hsa-miR-466	0.00335043	3.36662
A_25_P00015732	hsa-miR-4290	0.000180255	3.36407
A_25_P00015232	hsa-miR-1281	5.38191e-05	3.3599
A_25_P00015432	hsa-miR-449c-3p	0.000302064	3.35646
A_25_P00013078	hsa-miR-937-3p	0.000197106	3.33429
A_25_P00010360	hsa-miR-485-3p	0.000372163	3.29194
A_25_P00013079	hsa-miR-937-3p	0.000843099	3.26056
A_25_P00015431	hsa-miR-449c-3p	0.000348327	3.2578
A_25_P00015433	hsa-miR-449c-3p	0.000605435	3.21537
A_25_P00011964	hsa-miR-766-3p	0.000323124	3.12512
A_25_P00015272	hsa-miR-1825	2.28046e-05	3.12148
A_25_P00015001	hsa-miR-877-3p	6.18558e-05	3.10601
A_25_P00015592	hsa-miR-466	0.00201568	2.90737
A_25_P00015593	hsa-miR-466	0.00337724	2.84844
A_25_P00014911	hsa-miR-1224-3p	0.000272132	2.82818
A_25_P00016204	hsa-miR-3935	0.000621162	2.77775
A_25_P00012886	hsa-miR-300	0.000601024	2.76018
A_25_P00013076	hsa-miR-937-3p	0.000190695	2.73805
A_25_P00013077	hsa-miR-937-3p	0.000785051	2.72562
A_25_P00015000	hsa-miR-877-3p	5.86324e-05	2.66449
A_25_P00012887	hsa-miR-300	0.000505656	2.63467
A_25_P00015172	hsa-miR-1260a	0.000714806	2.63434
A_25_P00011410	hsa-miR-766-3p	0.000144428	2.62879
A_25_P00015591	hsa-miR-466	0.00231561	2.59529
A_25_P00013127	hsa-let-7d-3p	0.000187222	2.56555
A_25_P00010362	hsa-miR-609	0.000902103	2.56372
A_25_P00015039	hsa-miR-1296	0.000110762	2.51874
A_25_P00011411	hsa-miR-766-3p	0.000770499	2.51593
A_25_P00014965	hsa-miR-1238-3p	3.55526e-05	2.50527
A_25_P00011304	hsa-miR-609	0.000378258	2.48677
A_25_P00010182	hsa-miR-381-3p	0.0010975	2.46113
A_25_P00013126	hsa-let-7d-3p	0.00113232	2.44358
A_25_P00012885	hsa-miR-300	0.000981952	2.43759
A_25_P00015612	hsa-miR-4297	0.000422343	2.42367
A_25_P00014910	hsa-miR-1224-3p	0.000171835	2.40542
A_25_P00012791	hsa-miR-615-3p	0.000442086	2.40218
A_25_P00011303	hsa-miR-609	0.00154768	2.39324
A_25_P00015375	hsa-miR-449b-3p	0.000682364	2.39189
A_25_P00013117	hsa-let-7b-3p	9.18787e-05	2.38848
A_25_P00014999	hsa-miR-877-3p	0.000115573	2.38475
A_25_P00014853	hsa-miR-381-3p	0.00129314	2.33764
A_25_P00016203	hsa-miR-3935	0.00247507	2.2921
A_25_P00013119	hsa-let-7b-3p	3.48352e-05	2.28954
A_25_P00015440	hsa-miR-764	0.001267	2.23905
A_25_P00013125	hsa-let-7d-3p	0.00140754	2.23474
A_25_P00013060	hsa-miR-933	1.8294e-05	2.21893
A_25_P00016260	hsa-miR-3646	0.000382457	2.20209
A_25_P00011368	hsa-miR-647	0.00060578	2.19082
A_25_P00013124	hsa-let-7d-3p	0.000436272	2.16335
A_25_P00012884	hsa-miR-300	0.00333141	2.15888
A_25_P00013118	hsa-let-7b-3p	3.20726e-05	2.15445
A_25_P00016004	hsa-miR-3940-3p	0.000274836	2.15339
A_25_P00010398	hsa-miR-605	0.000439102	2.14837
A_25_P00015611	hsa-miR-4297	0.00094618	2.1402
A_25_P00015038	hsa-miR-1296	0.000194333	2.1354
A_25_P00010248	hsa-miR-630	0.00143404	2.13452
A_25_P00015439	hsa-miR-764	0.00123806	2.12194
A_25_P00010249	hsa-miR-630	0.00166529	2.11997
A_25_P00011597	hsa-miR-609	0.000891651	2.11624
A_25_P00010397	hsa-miR-605	0.000374612	2.10524
A_25_P00012281	hsa-miR-34b-3p	0.00219528	2.04975
A_25_P00014998	hsa-miR-877-3p	0.00281537	2.03163
A_25_P00012790	hsa-miR-615-3p	0.00075153	2.02982
A_25_P00013399	hsa-miR-130a-5p	0.00200293	2.01465
A_25_P00012789	hsa-miR-615-3p	0.00031784	1.99601
A_25_P00010766	hsa-miR-454-5p	0.00197833	1.96071
A_25_P00016259	hsa-miR-3646	0.000869678	1.96023
A_25_P00013133	hsa-let-7f-1-3p	5.59829e-05	1.95403
A_25_P00013135	hsa-let-7f-1-3p	7.19301e-05	1.95328
A_25_P00014685	hsa-miR-454-5p	0.000924664	1.94783
A_25_P00012788	hsa-miR-615-3p	0.000260621	1.94046
A_25_P00015865	hsa-miR-4312	8.64841e-05	1.94003
A_25_P00015293	hsa-miR-1910	0.00064549	1.93596
A_25_P00013398	hsa-miR-130a-5p	0.00183598	1.93379
A_25_P00016003	hsa-miR-3940-3p	0.000820348	1.93028
A_25_P00012234	hsa-miR-149-5p	8.91419e-06	1.91985
A_25_P00013116	hsa-let-7b-3p	3.69495e-05	1.91704
A_25_P00014956	hsa-miR-1236-3p	0.00143095	1.91434
A_25_P00013061	hsa-miR-933	1.02737e-05	1.91384
A_25_P00015298	hsa-miR-1909-5p	0.000775723	1.9086
A_25_P00016161	hsa-miR-3613-3p	5.97523e-05	1.90363
A_25_P00010765	hsa-miR-454-5p	0.0044635	1.90199
A_25_P00014964	hsa-miR-1238-3p	7.13554e-05	1.89495
A_25_P00016160	hsa-miR-3613-3p	5.39995e-05	1.89458
A_25_P00015589	hsa-miR-1260b	0.00427559	1.893
A_25_P00015864	hsa-miR-4312	4.98031e-05	1.89102
A_25_P00013132	hsa-let-7f-1-3p	2.99919e-05	1.88757
A_25_P00014909	hsa-miR-1224-3p	0.000681094	1.8805
A_25_P00013134	hsa-let-7f-1-3p	3.77424e-05	1.86253
A_25_P00013397	hsa-miR-130a-5p	0.00350252	1.85659
A_25_P00015374	hsa-miR-449b-3p	0.00320338	1.85616
A_25_P00014957	hsa-miR-1236-3p	6.11759e-05	1.85269
A_25_P00015782	hsa-miR-4326	0.000870705	1.84103
A_25_P00012282	hsa-miR-34b-3p	0.00413723	1.82751
A_25_P00010371	hsa-miR-640	0.0018195	1.82417
A_25_P00016223	hsa-miR-3651	0.00048924	1.81621
A_25_P00016014	hsa-miR-3622a-3p	0.000631273	1.80682
A_25_P00015299	hsa-miR-1909-5p	0.00260521	1.79473
A_25_P00013396	hsa-miR-130a-5p	0.00189983	1.79347
A_25_P00010372	hsa-miR-640	0.00278548	1.78986
A_25_P00010373	hsa-miR-640	0.00124576	1.77262
A_25_P00011369	hsa-miR-647	0.00119519	1.77167
A_25_P00015033	hsa-miR-1224-3p	0.00144138	1.7686
A_25_P00015292	hsa-miR-1910	0.00136663	1.76145
A_25_P00015836	hsa-miR-4323	0.000784566	1.74469
A_25_P00016013	hsa-miR-3622a-3p	0.000431101	1.69096
A_25_P00011371	hsa-miR-647	0.00125293	1.67827
A_25_P00014952	hsa-miR-1234-3p	0.00219045	1.67707
A_25_P00012855	hsa-miR-654-3p	0.00411304	1.6751
A_25_P00016132	hsa-miR-3665	0.00090581	1.66203
A_25_P00014955	hsa-miR-1236-3p	0.00154162	1.66048
A_25_P00014941	hsa-miR-1229-3p	0.000552679	1.64791
A_25_P00010826	hsa-miR-631	0.00472276	1.64526
A_25_P00014933	hsa-miR-1227-3p	0.000123506	1.63763
A_25_P00010368	hsa-miR-346	0.000541164	1.63579
A_25_P00014963	hsa-miR-1238-3p	0.00137673	1.62001
A_25_P00011370	hsa-miR-647	0.00742083	1.61793
A_25_P00013648	hsa-miR-33b-3p	0.000681108	1.61664
A_25_P00015587	hsa-miR-4284	0.0032068	1.61059
A_25_P00015699	hsa-miR-4298	0.00256944	1.60955
A_25_P00016148	hsa-miR-3620-3p	0.000978673	1.59359
A_25_P00013565	hsa-miR-425-3p	0.000329981	1.59102
A_25_P00015624	hsa-miR-4274	0.000576903	1.58624
A_25_P00014953	hsa-miR-1234-3p	0.00173692	1.58443
A_25_P00010877	hsa-miR-191-3p	0.00574518	1.58152
A_25_P00014932	hsa-miR-1227-3p	0.000145858	1.58046
A_25_P00013564	hsa-miR-425-3p	0.00132349	1.57555
A_25_P00013089	hsa-miR-940	0.000471524	1.57165
A_25_P00010875	hsa-miR-191-3p	0.00412436	1.56908
A_25_P00015818	hsa-miR-3141	0.00856431	1.56493
A_25_P00010876	hsa-miR-191-3p	0.00292888	1.56276
A_25_P00012831	hsa-miR-636	0.00049884	1.55357
A_25_P00010878	hsa-miR-191-3p	0.0034953	1.54933
A_25_P00015247	hsa-miR-1280_v18.0	0.00171934	1.54635
A_25_P00012235	hsa-miR-149-5p	0.000801739	1.53811
A_25_P00015070	hsa-miR-1238-3p	0.00265804	1.53028
A_25_P00010354	hsa-miR-432-3p	0.000753141	1.52979
A_25_P00015772	hsa-miR-4313	0.00706687	1.52946
A_25_P00015321	hsa-miR-1539	0.000275613	1.52856
A_25_P00016234	hsa-miR-3679-5p	0.00477925	1.52561
A_25_P00012484	hsa-miR-491-3p	0.00362278	1.52366
A_25_P00015623	hsa-miR-4274	0.00114843	1.5224
A_25_P00016131	hsa-miR-3665	0.00209024	1.51933
A_25_P00016149	hsa-miR-3620-3p	0.000790651	1.51636
A_25_P00015819	hsa-miR-3141	0.00621685	1.51491
A_25_P00015251	hsa-miR-664a-3p	0.000550394	1.51233
A_25_P00015669	hsa-miR-3180-5p	0.00647302	1.51082
A_25_P00013559	hsa-miR-335-3p	0.00063285	1.51058
A_25_P00013090	hsa-miR-940	0.00150925	1.50497
A_25_P00010910	hsa-miR-634	0.00179556	1.50256
A_25_P00013138	hsa-let-7f-2-3p	0.00214696	1.48931
A_25_P00013649	hsa-miR-33b-3p	0.00416367	1.4833
A_25_P00015781	hsa-miR-4326	0.00153188	1.47623
A_25_P00014940	hsa-miR-1229-3p	0.00202702	1.47508
A_25_P00016105	hsa-miR-3656	8.62641e-05	1.47335
A_25_P00015069	hsa-miR-1236-3p	0.001631	1.47189
A_25_P00013136	hsa-let-7f-2-3p	0.00507312	1.47139
A_25_P00015303	hsa-miR-1915-3p	0.00486408	1.46215
A_25_P00014925	hsa-miR-1225-3p	0.0065528	1.46079
A_25_P00016016	hsa-miR-3714	0.000682834	1.45578
A_25_P00012836	hsa-miR-548d-5p	0.000410396	1.45138
A_25_P00014924	hsa-miR-1225-3p	0.00775843	1.44273
A_25_P00012830	hsa-miR-636	0.000501748	1.44198
A_25_P00010351	hsa-miR-517-5p	0.00472462	1.44148
A_25_P00015769	hsa-miR-4310	0.00312961	1.44035
A_25_P00010356	hsa-miR-432-3p	0.000464673	1.43915
A_25_P00015192	hsa-miR-1267	0.00613105	1.43863
A_25_P00015465	hsa-miR-2116-3p	0.00183428	1.42981
A_25_P00015365	hsa-miR-1976	0.000255749	1.42916
A_25_P00015068	hsa-miR-1227-3p	0.00247791	1.42607
A_25_P00013465	hsa-miR-195-3p	0.00515961	1.42557
A_25_P00015302	hsa-miR-1915-3p	0.00553773	1.42539
A_25_P00015871	hsa-miR-4252	0.00915878	1.42154
A_25_P00012226	hsa-miR-129-2-3p	0.00480746	1.42102
A_25_P00014342	hsa-miR-654-3p	0.0037812	1.41466
A_25_P00015252	hsa-miR-664a-3p	0.000353725	1.40769
A_25_P00014931	hsa-miR-1227-3p	0.000358828	1.40517
A_25_P00015870	hsa-miR-4252	0.00270633	1.40435
A_25_P00015730	hsa-miR-3196	0.00139994	0.713845
A_25_P00015622	hsa-miR-3194-5p	0.00552499	0.713687
A_25_P00015239	hsa-miR-1288	0.00924652	0.713172
A_25_P00012987	hsa-miR-744-5p	8.73993e-05	0.712985
A_25_P00016128	hsa-miR-3621	0.00135182	0.712896
A_25_P00012319	hsa-miR-370	8.39082e-05	0.712365
A_25_P00015487	hsa-miR-4317	0.00296324	0.711857
A_25_P00013359	hsa-miR-200b-5p	5.19351e-05	0.709536
A_25_P00015034	hsa-miR-320b	0.00712698	0.70764
A_25_P00010690	hsa-miR-221-3p	0.00905476	0.706996
A_25_P00012089	hsa-miR-181b-5p	0.00289214	0.706498
A_25_P00013562	hsa-miR-424-3p	0.00526263	0.704772
A_25_P00010597	hsa-miR-99b-5p	0.00561061	0.703902
A_25_P00015143	hsa-miR-1246	0.00893752	0.703149
A_25_P00011232	hsa-miR-769-3p	0.000151154	0.699419
A_25_P00012659	hsa-miR-513a-5p	1.75587e-05	0.69757
A_25_P00015499	hsa-miR-3195	0.00207166	0.696554
A_25_P00010470	hsa-miR-10a-5p	0.00570177	0.692277
A_25_P00015537	hsa-miR-3137	0.0036533	0.689283
A_25_P00016107	hsa-miR-3917	0.00267772	0.687039
A_25_P00015270	hsa-miR-320d	0.00610466	0.685617
A_25_P00015396	hsa-miR-1973	0.00176257	0.68492
A_25_P00012305	hsa-miR-361-3p	0.000196739	0.684458
A_25_P00012323	hsa-miR-371a-5p	0.00205692	0.680865
A_25_P00012810	hsa-miR-625-5p	0.000635035	0.680641
A_25_P00015621	hsa-miR-3194-5p	0.00456122	0.680584
A_25_P00016106	hsa-miR-3917	0.00175449	0.679836
A_25_P00014887	hsa-miR-513a-5p	0.00280754	0.679824
A_25_P00010475	hsa-miR-100-5p	0.00706926	0.678586
A_25_P00013271	hsa-miR-16-2-3p	0.00479374	0.677186
A_25_P00012999	hsa-miR-877-5p	0.00116293	0.676071
A_25_P00013930	hsa-miR-140-5p	0.00328181	0.672644
A_25_P00012408	hsa-miR-345-5p	0.00126549	0.668991
A_25_P00015060	hsa-miR-1181	0.00091362	0.667915
A_25_P00013597	hsa-miR-193b-5p	0.00148751	0.665648
A_25_P00012692	hsa-miR-532-3p	0.00254433	0.663448
A_25_P00013355	hsa-miR-223-5p	0.00428252	0.660828
A_25_P00010815	hsa-miR-30c-5p	0.00012148	0.660435
A_25_P00012261	hsa-miR-320a	0.00466131	0.657382
A_25_P00010807	hsa-miR-622	0.000830802	0.65693
A_25_P00010995	hsa-miR-210	0.00965409	0.656758
A_25_P00011993	hsa-miR-18a-5p	0.00238199	0.654974
A_25_P00012320	hsa-miR-370	0.000573402	0.6544
A_25_P00014969	hsa-miR-513b	2.69484e-05	0.652952
A_25_P00015650	hsa-miR-3188	0.00201424	0.651562
A_25_P00012097	hsa-miR-183-5p	0.00177228	0.65027
A_25_P00014020	hsa-miR-151a-3p	0.00100513	0.65016
A_25_P00012469	hsa-miR-486-3p	0.00439243	0.649782
A_25_P00015003	hsa-miR-1226-5p	0.00152308	0.647052
A_25_P00015538	hsa-miR-3137	0.000549006	0.644752
A_25_P00012407	hsa-miR-345-5p	0.000233712	0.643737
A_25_P00015875	hsa-miR-3156-5p	0.00237792	0.640307
A_25_P00013981	hsa-miR-361-5p	0.000514356	0.637944
A_25_P00015106	hsa-miR-1290	0.00724863	0.637624
A_25_P00013973	hsa-miR-301a-3p	0.000430466	0.637111
A_25_P00013405	hsa-miR-135a-3p	0.00344843	0.63478
A_25_P00012133	hsa-miR-224-5p	0.000830258	0.634382
A_25_P00010072	hsa-let-7c	0.00565046	0.633542
A_25_P00015395	hsa-miR-1973	0.00338543	0.633279
A_25_P00014151	hsa-miR-516a-5p	0.00392343	0.629847
A_25_P00016133	hsa-miR-3610	0.00164672	0.629828
A_25_P00010154	hsa-miR-324-5p	0.000186364	0.629106
A_25_P00012396	hsa-miR-338-3p	0.00462074	0.627159
A_25_P00012134	hsa-miR-224-5p	0.00147589	0.627031
A_25_P00010153	hsa-miR-324-5p	0.00131415	0.624159
A_25_P00012266	hsa-miR-200c-3p	0.00844077	0.623538
A_25_P00015567	hsa-miR-4291	0.000633495	0.62114
A_25_P00010806	hsa-miR-622	0.000860574	0.619243
A_25_P00010805	hsa-miR-622	0.00367625	0.617717
A_25_P00016134	hsa-miR-3610	0.00433821	0.616601
A_25_P00014897	hsa-miR-582-5p	0.00630045	0.616147
A_25_P00010578	hsa-miR-151a-3p	0.000833806	0.615995
A_25_P00015107	hsa-miR-1290	0.00782341	0.613573
A_25_P00010208	hsa-miR-200a-3p	0.00780734	0.612315
A_25_P00012243	hsa-miR-186-5p	0.000456921	0.611682
A_25_P00012409	hsa-miR-345-5p	4.44964e-05	0.611043
A_25_P00010607	hsa-miR-140-5p	0.00273393	0.610645
A_25_P00010894	hsa-miR-361-5p	0.000502202	0.610138
A_25_P00011097	hsa-miR-572	0.000444151	0.609112
A_25_P00013984	hsa-miR-362-5p	8.44257e-05	0.608841
A_25_P00012162	hsa-miR-128	1.74679e-05	0.608242
A_25_P00010588	hsa-miR-132-3p	0.0010507	0.605801
A_25_P00015874	hsa-miR-3156-5p	0.00460003	0.604671
A_25_P00012354	hsa-miR-342-5p	5.44529e-05	0.603904
A_25_P00014081	hsa-miR-146b-5p	0.00186388	0.601903
A_25_P00014256	hsa-miR-590-5p	0.00420993	0.600835
A_25_P00011984	hsa-let-7e-5p	0.00780722	0.593286
A_25_P00015059	hsa-miR-1181	0.000800788	0.592985
A_25_P00010079	hsa-miR-146a-5p	0.00147551	0.592831
A_25_P00014179	hsa-miR-532-5p	0.000118302	0.587565
A_25_P00013849	hsa-miR-28-5p	0.000141662	0.583555
A_25_P00014898	hsa-miR-582-5p	0.00285892	0.58216
A_25_P00012376	hsa-miR-151a-5p	0.00786665	0.579363
A_25_P00010996	hsa-miR-210	0.00276111	0.579316
A_25_P00013850	hsa-miR-28-5p	0.00151347	0.575979
A_25_P00012126	hsa-miR-222-3p	0.00199263	0.574744
A_25_P00014859	hsa-miR-18b-5p	1.67599e-05	0.573056
A_25_P00015568	hsa-miR-4291	0.000754579	0.567409
A_25_P00015142	hsa-miR-1246	0.00432565	0.565643
A_25_P00013151	hsa-miR-17-3p	0.000417826	0.564433
A_25_P00012078	hsa-miR-7-5p	0.00194298	0.558583
A_25_P00010459	hsa-miR-660-5p	0.000984397	0.552382
A_25_P00012300	hsa-miR-30e-5p	0.000626522	0.544275
A_25_P00011991	hsa-miR-17-5p	0.000880562	0.541296
A_25_P00012375	hsa-miR-151a-5p	0.000120586	0.538116
A_25_P00010999	hsa-miR-19b-3p	0.00988868	0.537179
A_25_P00012270	hsa-miR-155-5p	0.00748734	0.536817
A_25_P00014822	hsa-miR-31-5p	0.00413581	0.536187
A_25_P00012030	hsa-miR-92a-3p	0.00199756	0.534887
A_25_P00012358	hsa-miR-342-3p	0.0047013	0.532783
A_25_P00010054	hsa-miR-29b-3p	0.00998736	0.528889
A_25_P00010047	hsa-miR-98-5p	6.97192e-05	0.528183
A_25_P00014611	hsa-miR-30e-3p	0.000849225	0.527353
A_25_P00010073	hsa-let-7c	0.000197472	0.524867
A_25_P00013922	hsa-miR-30b-5p	0.00318108	0.52335
A_25_P00012834	hsa-miR-652-3p	3.82137e-05	0.518205
A_25_P00010438	hsa-miR-130b-3p	8.40594e-05	0.51787
A_25_P00012357	hsa-miR-342-3p	0.000165402	0.51775
A_25_P00012138	hsa-miR-200b-3p	0.00266324	0.515507
A_25_P00012098	hsa-miR-183-5p	0.00100385	0.514671
A_25_P00012301	hsa-miR-30e-5p	0.00435189	0.514437
A_25_P00012099	hsa-miR-183-5p	0.00090483	0.512357
A_25_P00013422	hsa-miR-144-5p	0.000248727	0.49811
A_25_P00013883	hsa-miR-30c-5p	0.00157737	0.498058
A_25_P00010490	hsa-miR-150-5p	2.60229e-05	0.497768
A_25_P00013406	hsa-miR-135a-3p	0.00277546	0.497432
A_25_P00014916	hsa-miR-374b-5p	0.000132206	0.491868
A_25_P00013407	hsa-miR-135a-3p	0.00136983	0.490097
A_25_P00015286	hsa-miR-1471	9.327e-06	0.48776
A_25_P00010868	hsa-miR-192-5p	9.60031e-05	0.485997
A_25_P00011994	hsa-miR-18a-5p	0.000196989	0.484388
A_25_P00014915	hsa-miR-374b-5p	0.000181215	0.480877
A_25_P00012265	hsa-miR-200c-3p	0.00190236	0.47838
A_25_P00012176	hsa-miR-140-3p	3.69155e-05	0.478358
A_25_P00010078	hsa-miR-146a-5p	0.00529601	0.475397
A_25_P00015287	hsa-miR-1471	3.54084e-05	0.4734
A_25_P00011007	hsa-miR-194-5p	1.03772e-05	0.460082
A_25_P00010997	hsa-miR-19a-3p	0.00566008	0.457387
A_25_P00010437	hsa-miR-130b-3p	0.000260432	0.454899
A_25_P00014257	hsa-miR-590-5p	9.90268e-05	0.447841
A_25_P00011998	hsa-miR-26a-5p	0.0024299	0.446213
A_25_P00012038	hsa-miR-101-3p	0.000397584	0.445253
A_25_P00013996	hsa-miR-374a-5p	4.89391e-05	0.445025
A_25_P00010086	hsa-let-7a-5p	0.00304061	0.440471
A_25_P00012177	hsa-miR-140-3p	0.00331431	0.439706
A_25_P00012871	hsa-miR-454-3p	3.49563e-05	0.437391
A_25_P00010998	hsa-miR-19a-3p	0.00116204	0.435548
A_25_P00010839	hsa-miR-301a-3p	2.66925e-05	0.430735
A_25_P00011584	hsa-let-7a-5p	0.000591831	0.430709
A_25_P00010088	hsa-let-7f-5p	0.000869873	0.423857
A_25_P00011000	hsa-miR-19b-3p	0.00283068	0.422933
A_25_P00010629	hsa-miR-203a	0.00131329	0.421769
A_25_P00010386	hsa-miR-146b-5p	0.000588685	0.418244
A_25_P00010628	hsa-miR-203a	0.000638876	0.412179
A_25_P00011004	hsa-miR-103a-3p	0.00291668	0.410943
A_25_P00010610	hsa-miR-93-5p	0.000389447	0.410259
A_25_P00010613	hsa-miR-20a-5p	0.000947827	0.409788
A_25_P00013995	hsa-miR-374a-5p	0.000125395	0.407328
A_25_P00010612	hsa-miR-20a-5p	0.000621039	0.407298
A_25_P00010611	hsa-miR-93-5p	3.18824e-05	0.405932
A_25_P00012142	hsa-let-7g-5p	0.000419987	0.39798
A_25_P00011069	hsa-miR-107	0.000681848	0.39423
A_25_P00014819	hsa-miR-17-5p	0.000297687	0.392316
A_25_P00012406	hsa-miR-345-5p	2.14979e-05	0.39101
A_25_P00010089	hsa-let-7f-5p	0.000858199	0.382358
A_25_P00012039	hsa-miR-101-3p	0.0011904	0.381998
A_25_P00010990	hsa-miR-25-3p	0.000317083	0.379021
A_25_P00011980	hsa-let-7d-5p	4.00366e-05	0.37363
A_25_P00012271	hsa-miR-155-5p	0.000236479	0.371412
A_25_P00014045	hsa-miR-425-5p	8.21914e-06	0.371223
A_25_P00015801	hsa-miR-4306	0.000585034	0.361534
A_25_P00013841	hsa-miR-17-5p	8.68914e-05	0.359989
A_25_P00012141	hsa-let-7g-5p	0.00031158	0.35979
A_25_P00010989	hsa-miR-25-3p	0.000252579	0.358491
A_25_P00011005	hsa-miR-103a-3p	0.000821445	0.354051
A_25_P00010615	hsa-miR-20b-5p	2.36204e-05	0.347495
A_25_P00011068	hsa-miR-107	0.000253344	0.346074
A_25_P00010614	hsa-miR-20b-5p	6.59014e-05	0.344816
A_25_P00011981	hsa-let-7d-5p	0.000287321	0.344096
A_25_P00012002	hsa-miR-26b-5p	0.000651247	0.342621
A_25_P00012238	hsa-miR-185-5p	1.61432e-05	0.33663
A_25_P00015450	hsa-miR-718	4.28802e-05	0.334207
A_25_P00010954	hsa-miR-363-3p	7.13168e-06	0.332564
A_25_P00010433	hsa-miR-106b-5p	7.24904e-05	0.328058
A_25_P00012505	hsa-miR-494	2.23893e-07	0.327778
A_25_P00010434	hsa-miR-106b-5p	7.01777e-05	0.306631
A_25_P00012001	hsa-miR-26b-5p	0.000286407	0.302445
A_25_P00014818	hsa-miR-16-5p	1.18046e-05	0.299173
A_25_P00011101	hsa-miR-15b-5p	4.82e-05	0.295489
A_25_P00010599	hsa-miR-16-5p	4.80135e-05	0.284728
A_25_P00014865	hsa-miR-494	3.14751e-06	0.283174
A_25_P00010977	hsa-miR-425-5p	4.04101e-06	0.272637
A_25_P00014844	hsa-miR-142-5p	1.94222e-05	0.27234
A_25_P00010953	hsa-miR-363-3p	5.55795e-06	0.271899
A_25_P00011102	hsa-miR-15b-5p	1.59804e-05	0.257659
A_25_P00012239	hsa-miR-185-5p	4.58941e-06	0.255557
A_25_P00012181	hsa-miR-142-5p	3.9296e-05	0.250537
A_25_P00014846	hsa-miR-150-5p	9.81659e-05	0.233879
A_25_P00012130	hsa-miR-223-3p	9.77412e-06	0.188651
A_25_P00014847	hsa-miR-150-5p	0.000142473	0.172472
A_25_P00012131	hsa-miR-223-3p	7.06799e-06	0.16851
A_25_P00011016	hsa-miR-142-3p	6.93204e-06	0.141331
A_25_P00013937	hsa-miR-142-3p	5.12095e-06	0.136167
A_25_P00013423	hsa-miR-144-5p	7.74248e-07	0.131701
A_25_P00014063	hsa-miR-486-5p	1.05545e-06	0.110763
A_25_P00014064	hsa-miR-486-5p	3.25934e-07	0.0757798
A_25_P00012189	hsa-miR-144-3p	9.33322e-06	0.0571624
A_25_P00012188	hsa-miR-144-3p	1.13204e-06	0.047713
A_25_P00012446	hsa-miR-451a	1.77816e-07	0.0251891
A_25_P00012447	hsa-miR-451a	1.23552e-08	0.0211075
